# Supplementary material for: Proto-tool use for food processing in wild Arabian babblers: matching processing methods, substrates and prey types
Source: Anim Cogn. 2024 Apr 24;27(1):35. doi: 10.1007/s10071-024-01866-6 (PMC11043207; doi:10.1007/s10071-024-01866-6)
Supplement: Supplementary file 1 — Supplementary file1 (XLSX 35 KB) [file 10071_2024_1866_MOESM1_ESM.xlsx]

## Sheet: Dataset proto-tool use
coder	systematic observations	date	bird ID	group ID	age days	age months	categorical age	sex	food type	live or vegetative food	food transport	substrate prey found analysis	processing substrate analysis	who consumed prey	processing length (sec)	accuracy of processing length	processing method	what prey part consumed
Yitzchak Ben Mocha	no	2014-05-27	CCGT*	BOR	877	29.2333	adult+	female	Casama innotata	live			rough substrate	food finder	58	minimum	rubbing + NA	all
Yitzchak Ben Mocha	no	2014-05-28	TSPC*	BOR	1156	38.5333	adult+	male	Casama innotata	live	yes	vegetation	rough substrate	mating female	28	exact	rubbing
Francesca Frisoni + Yitzchak Ben Mocha	no	2014-05-28	CCGT*	BOR	878	29.2667	adult+	female	Casama innotata	live	yes	vegetation	rough substrate	food finder	64	minimum	rubbing	all
Yitzchak Ben Mocha	no	2014-06-09	TAGC	HOR	413	13.7667	juvenile	male	Casama innotata	live			rough substrate		60	minimum	rubbing + NA
Yitzchak Ben Mocha	no	2014-05-26	GZTC	NISAN	371	12.3667	juvenile	male	Casama innotata	live			rough substrate	food finder	14	minimum	rubbing + NA	all
Yitzchak Ben Mocha	no	2014-05-28	HGTL	BOR	382	12.7333	juvenile	male	a cocoon made of fibres	live	yes	vegetation	hard substrate	food finder	9	minimum	pounding	all
Yitzchak Ben Mocha	no	2014-05-31	HZTG	NISAN	90	3	juvenile	male	Hyles livornica	live	yes	vegetation	hard substrate	food finder	256	minimum	pounding	outer part
Yitzchak Ben Mocha	no	2014-06-02	GLTP	POL	350	11.6667	juvenile	female	a cocoon made of fibres	live	yes	vegetation	rough substrate	food finder	12	exact	rubbing
Yitzchak Ben Mocha	no	2014-05-26	GZTC	NISAN	371	12.3667	juvenile	male	Casama innotata	live			rough substrate	food finder	7	minimum	rubbing + NA	all
Yitzchak Ben Mocha	no	2014-05-27	TPHC	NISAN	86	2.86667	juvenile		a cocoon made of fibres	live	yes	vegetation	rough substrate	food finder	27	minimum	rubbing	all
Yitzchak Ben Mocha	no	2014-05-27	TPHC	NISAN	86	2.86667	juvenile		a cocoon made of fibres + Casama innotata	live			rough substrate	food finder	23	minimum	rubbing	all
Yitzchak Ben Mocha	no	2014-05-27	TPHC	NISAN	86	2.86667	juvenile		a cocoon made of fibres	live	yes	vegetation	rough substrate	food finder	30	minimum	rubbing	all
Yitzchak Ben Mocha	no	2014-05-27	HGTL	BOR	381	12.7	juvenile	male	hairy caterpillar	live			rough substrate	food finder	9	minimum	rubbing + NA	all
Yitzchak Ben Mocha	no	2014-03-06	THCL	HOR	262	8.73333	juvenile	female	Casama innotata	live			rough substrate		60	minimum	rubbing + NA
Yitzchak Ben Mocha	no	2014-05-27	TSAP	NISAN	1568	52.2667	adult	male	hairy caterpillar	live				food finder				all
Yitzchak Ben Mocha	no	2014-05-28	TSPC*	BOR	1156	38.5333	adult+	male	Casama innotata	live	yes	vegetation	rough substrate		36	minimum	rubbing + pulling out	outer part
Yitzchak Ben Mocha	no	2014-05-28	TSPC*	BOR	1156	38.5333	adult+	male	a cocoon made of fibres	live	yes		rough substrate	food finder	15	minimum	rubbing + pounding	all
Yitzchak Ben Mocha	no	2014-05-27	TSPC*	BOR	1155	38.5	adult+	male	smooth caterpillar	live	yes	vegetation	hard substrate				pounding	outer part
Yitzchak Ben Mocha	no	2014-05-28	TSPC*	BOR	1156	38.5333	adult+	male	hairy caterpillar	live	yes	vegetation	rough substrate	incubating female	25	minimum	rubbing	all
Yitzchak Ben Mocha	no	2014-05-28	TSPC*	BOR	1156	38.5333	adult+	male	Casama innotata	live	yes		rough substrate	food finder	10	minimum	rubbing + pulling out	outer part
Yitzchak Ben Mocha	no	2014-05-27	TPHC	NISAN	86	2.86667	juvenile		pupa	live	yes	vegetation	rough substrate				rubbing
Yitzchak Ben Mocha	no	2014-05-27	TPHC	NISAN	86	2.86667	juvenile		pupa	live	yes	vegetation	rough substrate				rubbing
Yitzchak Ben Mocha	no	2014-05-27	TSAP	NISAN	1568	52.2667	adult	male	cocoon + pupa	live	yes	vegetation	hard substrate				rubbing
Yitzchak Ben Mocha	no	2014-05-27	CCGT*	BOR	877	29.2333	adult+	female	hairy caterpillar	live	no	rough substrate	rough substrate				rubbing
Yitzchak Ben Mocha	no	2014-05-27	TPHC	NISAN	86	2.86667	juvenile		cocoon + pupa	live	yes	vegetation	vegetation				rubbing
Yitzchak Ben Mocha	no	2014-05-27	TPHC	NISAN	86	2.86667	juvenile		cocoon + pupa	live	yes	vegetation	hard substrate				rubbing
Yitzchak Ben Mocha	no	2014-05-27	TSPC*	BOR	1155	38.5	adult+	male	hairy caterpillar	live	no	rough substrate	rough substrate				rubbing
Yitzchak Ben Mocha	no	2014-05-27	TPHC	NISAN	86	2.86667	juvenile		hairy caterpillar	live	yes	vegetation	hard substrate				rubbing
Yitzchak Ben Mocha	no	2014-05-28	TSPC*	BOR	1156	38.5333	adult+	male	hairy caterpillar	live	yes	vegetation	rough substrate				rubbing
Yitzchak Ben Mocha	no	2014-05-28	CCGT*	BOR	878	29.2667	adult+	female	hairy caterpillar	live	yes	vegetation	rough substrate				rubbing
Yitzchak Ben Mocha	no	2014-05-28	CCGT*	BOR	878	29.2667	adult+	female	small insect	live	no	rough substrate	rough substrate				none
Yitzchak Ben Mocha	no	2014-05-28	TSPC*	BOR	1156	38.5333	adult+	male	hairy caterpillar	live	yes	vegetation	rough substrate				rubbing
Yitzchak Ben Mocha	no	2014-05-28	CCGT*	BOR	878	29.2667	adult+	female	smooth caterpillar	live	no	rough substrate	rough substrate				pounding	outer part
Yitzchak Ben Mocha	no	2014-05-28	CCGT*	BOR	878	29.2667	adult+	female	small insect	live	yes	rough substrate	rough substrate				none
Yitzchak Ben Mocha	no	2014-05-28	TSPC*	BOR	1156	38.5333	adult+	male	cocoon + pupa	live	yes	vegetation	rough substrate				rubbing
Yitzchak Ben Mocha	no	2014-05-28	CCGT*	BOR	878	29.2667	adult+	female	small insect	live	no	rough substrate	rough substrate				none
Yitzchak Ben Mocha	no	2014-05-28	TSPC*	BOR	1156	38.5333	adult+	male	hairy caterpillar	live	yes	vegetation	rough substrate				rubbing
Yitzchak Ben Mocha	no	2014-05-28	TSPC*	BOR	1156	38.5333	adult+	male	hairy caterpillar	live	yes	vegetation	rough substrate				rubbing
Yitzchak Ben Mocha	no	2014-05-28	CCGT*	BOR	878	29.2667	adult+	female	hairy caterpillar	live	yes	vegetation	rough substrate				rubbing
Yitzchak Ben Mocha	no	2014-05-28	TSPC*	BOR	1156	38.5333	adult+	male	hairy caterpillar	live	yes	vegetation	rough substrate				rubbing
Yitzchak Ben Mocha	no	2014-05-28	CCGT*	BOR	878	29.2667	adult+	female	pupa	live	yes	vegetation	rough substrate				rubbing
Yitzchak Ben Mocha	no	2014-05-28	TSPC*	BOR	1156	38.5333	adult+	male	small insect	live	no	rough substrate	rough substrate				none
Yitzchak Ben Mocha	no	2014-05-28	TSPC*	BOR	1156	38.5333	adult+	male	cocoon + pupa	live	no	rough substrate	rough substrate				rubbing
Yitzchak Ben Mocha	no	2014-05-28	TSPC*	BOR	1156	38.5333	adult+	male	small insect	live	no	vegetation	vegetation				none
Yitzchak Ben Mocha	no	2014-05-28	CCGT*	BOR	878	29.2667	adult+	female	small insect	live	no	rough substrate	rough substrate				none
Yitzchak Ben Mocha	no	2014-05-28	TSPC*	BOR	1156	38.5333	adult+	male	small insect	live	no	rough substrate	rough substrate				none
Yitzchak Ben Mocha	no	2014-05-28	TSPC*	BOR	1156	38.5333	adult+	male	small insect	live	no	rough substrate	rough substrate				none
Yitzchak Ben Mocha	no	2014-05-28	TSPC*	BOR	1156	38.5333	adult+	male	small insect	live	no	rough substrate	rough substrate				none
Yitzchak Ben Mocha	no	2014-05-31	TSAP	NISAN	1572	52.4	adult	male	cocoon + pupa	live	yes	vegetation	hard substrate	food finder			rubbing
Yitzchak Ben Mocha	no	2014-05-31	TSAP	NISAN	1572	52.4	adult	male	small larva	live	no	vegetation	vegetation	food finder			none
Yitzchak Ben Mocha	no	2014-06-13	SZTL	ARU	464	15.4667	adult	male	termite	live	no	hard substrate	hard substrate	food finder			none
Yitzchak Ben Mocha	no	2014-06-13	SZTL	ARU	464	15.4667	adult	male	termite	live	no	hard substrate	hard substrate	food finder			none
Yitzchak Ben Mocha	no	2014-06-13	SZTL	ARU	464	15.4667	adult	male	termite	live	no	hard substrate	hard substrate	food finder			none
Yitzchak Ben Mocha	no	2014-06-13	SZTL	ARU	464	15.4667	adult	male	termite	live	no	hard substrate	hard substrate	food finder			none
Yitzchak Ben Mocha	no	2014-06-13	SZTL	ARU	464	15.4667	adult	male	termite	live	no	hard substrate	hard substrate	food finder			none
Yitzchak Ben Mocha	no	2014-06-13	SZTL	ARU	464	15.4667	adult	male	termite	live	no	hard substrate	hard substrate	food finder			none
Yitzchak Ben Mocha	no	2014-06-13	SZTL	ARU	464	15.4667	adult	male	termite	live	no	hard substrate	hard substrate	food finder			none
Yitzchak Ben Mocha	no	2014-06-13	SZTL	ARU	464	15.4667	adult	male	termite	live	no	hard substrate	hard substrate	food finder			none
Yitzchak Ben Mocha	no	2014-06-13	SZTL	ARU	464	15.4667	adult	male	termite	live	no	hard substrate	hard substrate	food finder			none
Yitzchak Ben Mocha	no	2014-06-13	SZTL	ARU	464	15.4667	adult	male	termite	live	no	hard substrate	hard substrate	food finder			none
Yitzchak Ben Mocha	no	2014-06-13	SZTL	ARU	464	15.4667	adult	male	termite	live	no	hard substrate	hard substrate	food finder			none
Yitzchak Ben Mocha	no	2014-06-13	SZTL	ARU	464	15.4667	adult	male	termite	live	no	hard substrate	hard substrate	food finder			none
Yitzchak Ben Mocha	no	2014-06-13	SZTL	ARU	464	15.4667	adult	male	termite	live	no	hard substrate	hard substrate	food finder			none
Yitzchak Ben Mocha	yes	2014-05-28	CLHT	POL	1812	60.4	adult	male	small insect	live	no	rough substrate	rough substrate				none
Yitzchak Ben Mocha	yes	2014-05-28	CLHT	POL	1812	60.4	adult	male	small insect	live	no	rough substrate	rough substrate				none
Yitzchak Ben Mocha	yes	2014-05-28	CLHT	POL	1812	60.4	adult	male	small insect	live	no	rough substrate	rough substrate				none
Yitzchak Ben Mocha	yes	2014-05-28	CLHT	POL	1812	60.4	adult	male	small insect	live	no	rough substrate	rough substrate				none
Yitzchak Ben Mocha	yes	2014-05-28	CLHT	POL	1812	60.4	adult	male	small insect	live	no	vegetation	vegetation				none
Yitzchak Ben Mocha	yes	2014-06-02	CLHT	POL	1817	60.5667	adult	male	small insect	live	no	rough substrate	rough substrate	food finder			none
Yitzchak Ben Mocha	yes	2014-06-02	CLHT	POL	1817	60.5667	adult	male	smooth caterpillar	live	yes	rough substrate	hard substrate	food finder			pounding	outer part
Yitzchak Ben Mocha	yes	2014-06-02	CLHT	POL	1817	60.5667	adult	male	smooth caterpillar	live	yes	rough substrate	hard substrate	food finder			pounding	outer part
Yitzchak Ben Mocha	yes	2014-06-02	APTZ	POL	449	14.9667	juvenile	male	butterfly	live	yes	vegetation	hard substrate	food finder			rubbing
Yitzchak Ben Mocha	yes	2014-06-02	APTZ	POL	449	14.9667	juvenile	male	ant	live	yes	hard substrate	rough substrate	food finder			rubbing
Yitzchak Ben Mocha	yes	2014-06-02	APTZ	POL	449	14.9667	juvenile	male	small insect	live	yes	rough substrate	rough substrate	food finder			none
Yitzchak Ben Mocha	yes	2014-06-02	APTZ	POL	449	14.9667	juvenile	male	small insect	live	no	rough substrate	rough substrate	food finder			none
Yitzchak Ben Mocha	yes	2014-06-02	APTZ	POL	449	14.9667	juvenile	male	small insect	live	yes	rough substrate	vegetation	fledgling feeding			none
Yitzchak Ben Mocha	yes	2014-06-02	APTZ	POL	449	14.9667	juvenile	male	fruit	vegetative	no	vegetation	vegetation	food finder			none
Yitzchak Ben Mocha	yes	2014-06-02	TVAP	POL	350	11.6667	juvenile	male	cocoon + pupa	live	yes	vegetation	rough substrate	food finder			rubbing	all
Yitzchak Ben Mocha	yes	2014-06-02	TVAP	POL	350	11.6667	juvenile	male	cocoon + pupa	live	yes	vegetation	rough substrate	food finder			rubbing
Yitzchak Ben Mocha	yes	2014-06-02	TVAP	POL	350	11.6667	juvenile	male	small insect	live	no	vegetation	vegetation	food finder			none
Yitzchak Ben Mocha	yes	2014-06-02	TVAP	POL	350	11.6667	juvenile	male	small larva	live	yes	vegetation	rough substrate	fledgling feeding			pounding
Yitzchak Ben Mocha	yes	2014-06-02	TVAP	POL	350	11.6667	juvenile	male	small larva	live	yes	vegetation	rough substrate	food finder			pounding
Yitzchak Ben Mocha	yes	2014-06-02	TVAP	POL	350	11.6667	juvenile	male	small larva	live	yes	vegetation	vegetation	fledgling feeding			none
Yitzchak Ben Mocha	yes	2014-06-02	TVAP	POL	350	11.6667	juvenile	male	butterfly	live	no	hard substrate	hard substrate	food finder			none
Yitzchak Ben Mocha	yes	2014-06-02	TVAP	POL	350	11.6667	juvenile	male	small insect	live	yes	vegetation	vegetation	fledgling feeding			none
Yitzchak Ben Mocha	yes	2014-06-02	TVAP	POL	350	11.6667	juvenile	male	fruit	vegetative	no	vegetation	vegetation	food finder			none
Yitzchak Ben Mocha	yes	2014-06-02	TVAP	POL	350	11.6667	juvenile	male	small insect	live	no	rough substrate	rough substrate	food finder			none
Yitzchak Ben Mocha	yes	2014-06-02	CLHT	POL	1817	60.5667	adult	male	small insect	live	no	rough substrate	rough substrate	food finder			none
Yitzchak Ben Mocha	yes	2014-06-02	CLHT	POL	1817	60.5667	adult	male	small larva	live	no	rough substrate	rough substrate	food finder			none
Yitzchak Ben Mocha	yes	2014-06-02	ZGTG	POL	466	15.5333	adult	male	small insect	live	no	rough substrate	rough substrate	food finder			none
Yitzchak Ben Mocha	yes	2014-06-02	ZGTG	POL	466	15.5333	adult	male	small larva	live	no	rough substrate	rough substrate	food finder			none
Yitzchak Ben Mocha	yes	2014-06-02	ZGTG	POL	466	15.5333	adult	male	small insect	live	yes	rough substrate	vegetation	fledgling feeding			none
Yitzchak Ben Mocha	yes	2014-06-02	ZGTG	POL	466	15.5333	adult	male	small insect	live	no	hard substrate	hard substrate	food finder			none
Yitzchak Ben Mocha	yes	2014-06-02	ZGTG	POL	466	15.5333	adult	male	small insect	live	no	vegetation	vegetation	food finder			none
Yitzchak Ben Mocha	yes	2014-06-02	ZGTG	POL	466	15.5333	adult	male	small insect	live	no	vegetation	vegetation	food finder			none
Yitzchak Ben Mocha	yes	2014-06-02	ZGTG	POL	466	15.5333	adult	male	small insect	live	no	vegetation	vegetation	food finder			none
Yitzchak Ben Mocha	yes	2014-06-02	ZGTG	POL	466	15.5333	adult	male	butterfly	live	no	vegetation	vegetation	food finder			none
Yitzchak Ben Mocha	yes	2014-06-02	CLHT	POL	1817	60.5667	adult	male	small insect	live	no	rough substrate	rough substrate	food finder			none
Yitzchak Ben Mocha	yes	2014-06-02	CLHT	POL	1817	60.5667	adult	male	small insect	live	no	rough substrate	rough substrate	food finder			none
Yitzchak Ben Mocha	yes	2014-06-02	CLHT	POL	1817	60.5667	adult	male	small insect	live	no	vegetation	vegetation	food finder			none
Yitzchak Ben Mocha	yes	2014-06-02	TVAP	POL	350	11.6667	juvenile	male	small insect	live	no	rough substrate	rough substrate	food finder			none
Yitzchak Ben Mocha	yes	2014-06-02	TVAP	POL	350	11.6667	juvenile	male	small insect	live	no	rough substrate	rough substrate	food finder			none
Yitzchak Ben Mocha	yes	2014-06-02	TVAP	POL	350	11.6667	juvenile	male	small insect	live	no	rough substrate	rough substrate	food finder			none
Yitzchak Ben Mocha	yes	2014-06-02	TVAP	POL	350	11.6667	juvenile	male	pupa	live	no	rough substrate	rough substrate	food finder			rubbing
Yitzchak Ben Mocha	yes	2014-06-02	GLTP	POL	350	11.6667	juvenile	female	small insect	live	no	rough substrate	rough substrate	food finder			none
Yitzchak Ben Mocha	yes	2014-06-02	THCL	POL	350	11.6667	juvenile	female	small insect	live	no	vegetation	vegetation	food finder			none
Yitzchak Ben Mocha	yes	2014-06-02	THCL	POL	350	11.6667	juvenile	female	fruit	vegetative	no	vegetation	vegetation	food finder			none
Yitzchak Ben Mocha	yes	2014-06-02	THCL	POL	350	11.6667	juvenile	female	small larva	live	yes	vegetation	vegetation	food finder			none
Yitzchak Ben Mocha	yes	2014-06-02	CLHT	POL	1817	60.5667	adult	male	cocoon + pupa	live	yes	vegetation	hard substrate	food finder			pounding
Yitzchak Ben Mocha	yes	2014-06-02	THCL	POL	350	11.6667	juvenile	female	small insect	live	no	vegetation	vegetation	food finder			none
Yitzchak Ben Mocha	yes	2014-06-02	GLTP	POL	350	11.6667	juvenile	female	small larva	live	yes	rough substrate	rough substrate	food finder			pounding
Yitzchak Ben Mocha	yes	2014-06-02	GLTP	POL	350	11.6667	juvenile	female	small larva	live	yes	rough substrate	hard substrate	food finder			pounding	outer part
Yitzchak Ben Mocha	yes	2014-06-02	GLTP	POL	350	11.6667	juvenile	female	small insect	live	no	rough substrate	rough substrate	food finder			none
Yitzchak Ben Mocha	yes	2014-06-02	GLTP	POL	350	11.6667	juvenile	female	small larva	live	yes	rough substrate	hard substrate	food finder			pounding	outer part
Yitzchak Ben Mocha	yes	2014-06-02	GLTP	POL	350	11.6667	juvenile	female	small larva	live	yes	rough substrate	hard substrate	food finder			pounding	outer part
Yitzchak Ben Mocha	yes	2014-06-02	GLTP	POL	350	11.6667	juvenile	female	small insect	live	no	rough substrate	rough substrate	food finder			none
Yitzchak Ben Mocha	yes	2014-06-02	GLTP	POL	350	11.6667	juvenile	female	small insect	live	no	rough substrate	rough substrate	food finder			none
Yitzchak Ben Mocha	yes	2014-06-02	GLTP	POL	350	11.6667	juvenile	female	small larva	live	yes	rough substrate	rough substrate	fledgling feeding			pounding	outer part
Yitzchak Ben Mocha	yes	2014-06-03	GLTP	POL	351	11.7	juvenile	female	small insect	live	yes	rough substrate	vegetation	fledgling feeding			none
Yitzchak Ben Mocha	yes	2014-06-03	GLTP	POL	351	11.7	juvenile	female	small larva	live	no	rough substrate	rough substrate	food finder			none
Yitzchak Ben Mocha	yes	2014-06-03	GLTP	POL	351	11.7	juvenile	female	butterfly	live	yes	vegetation	rough substrate	food finder			rubbing
Yitzchak Ben Mocha	yes	2014-06-03	THCL	POL	351	11.7	juvenile	female	small insect	live	no	rough substrate	hard substrate	food finder			none
Yitzchak Ben Mocha	yes	2014-06-03	THCL	POL	351	11.7	juvenile	female	fruit	vegetative	no	vegetation	vegetation	food finder			none
Yitzchak Ben Mocha	yes	2014-06-03	THCL	POL	351	11.7	juvenile	female	small larva	live	no	rough substrate	rough substrate	food finder			rubbing
Yitzchak Ben Mocha	no	2014-05-28	TSPC*	BOR	1156	38.5333	adult+	male	hairy caterpillar	live	yes	hard substrate	rough substrate				rubbing
Yitzchak Ben Mocha	yes	2014-06-03	GTLV	POL	1098	36.6	adult	female	small insect	live	no	vegetation	vegetation	food finder			none
Yitzchak Ben Mocha	yes	2014-06-03	GTLV	POL	1098	36.6	adult	female	small insect	live	yes	vegetation	hard substrate	food finder			none
Yitzchak Ben Mocha	yes	2014-06-03	GTLV	POL	1098	36.6	adult	female	small larva	live	no	rough substrate	rough substrate	food finder			none
Yitzchak Ben Mocha	yes	2014-06-03	GTLV	POL	1098	36.6	adult	female	small larva	live	no	rough substrate	rough substrate	food finder			none
Yitzchak Ben Mocha	yes	2014-06-03	GTLV	POL	1098	36.6	adult	female	pupa	live	no	rough substrate	rough substrate	food finder			none
Yitzchak Ben Mocha	yes	2014-06-03	GTLV	POL	1098	36.6	adult	female	butterfly	live	yes	vegetation	rough substrate	food finder			rubbing
Yitzchak Ben Mocha	yes	2014-06-09	TAGC	HOR	413	13.7667	juvenile	male	butterfly	live	no	rough substrate	hard substrate	food finder			none
Yitzchak Ben Mocha	yes	2014-06-03	THCL	POL	351	11.7	juvenile	female	small insect	live	no	vegetation	vegetation	food finder			none
Yitzchak Ben Mocha	yes	2014-06-03	THCL	POL	351	11.7	juvenile	female	small insect	live	yes	vegetation	vegetation	fledgling feeding			none
Yitzchak Ben Mocha	yes	2014-06-03	CLHT	POL	1818	60.6	adult	male	small insect	live	no	rough substrate	rough substrate	food finder			none
Yitzchak Ben Mocha	yes	2014-06-03	CLHT	POL	1818	60.6	adult	male	small larva	live	no	rough substrate	rough substrate	food finder			none
Yitzchak Ben Mocha	yes	2014-06-03	CLHT	POL	1818	60.6	adult	male	small larva	live	yes	rough substrate	vegetation	fledgling feeding			none
Yitzchak Ben Mocha	yes	2014-06-03	GLTP	POL	351	11.7	juvenile	female	small larva	live	yes	rough substrate	vegetation	fledgling feeding			none
Yitzchak Ben Mocha	yes	2014-06-03	GLTP	POL	351	11.7	juvenile	female	small larva	live	yes	vegetation	rough substrate	food finder			none
Yitzchak Ben Mocha	yes	2014-06-04	GTLV	POL	1099	36.6333	adult	female	smooth caterpillar	live	yes	vegetation	hard substrate	food finder			pounding	outer part
Yitzchak Ben Mocha	yes	2014-06-04	GTLV	POL	1099	36.6333	adult	female	fruit	vegetative	yes	vegetation	vegetation	fledgling feeding			none
Yitzchak Ben Mocha	yes	2014-06-09	TAGC	HOR	413	13.7667	juvenile	male	fruit	vegetative	no	vegetation	vegetation	food finder			none
Yitzchak Ben Mocha	yes	2014-06-09	TPHP*	HOR	2573	85.7667	adult+	male	fruit	vegetative	no	vegetation	vegetation	food finder			none
Yitzchak Ben Mocha	yes	2014-06-09	TPHP*	HOR	2573	85.7667	adult+	male	fruit	vegetative	no	vegetation	vegetation	food finder			none
Yitzchak Ben Mocha	yes	2014-06-09	TAGC	HOR	413	13.7667	juvenile	male	small insect	live	no	rough substrate	hard substrate	fledgling feeding			none
Yitzchak Ben Mocha	yes	2014-06-09	TAGC	HOR	413	13.7667	juvenile	male	butterfly	live	no	vegetation	vegetation	fledgling feeding			none
Yitzchak Ben Mocha	yes	2014-06-09	TPHP*	HOR	2573	85.7667	adult+	male	smooth caterpillar	live	yes	rough substrate	hard substrate	adult allofeeding			pounding
Yitzchak Ben Mocha	yes	2014-06-09	TPHP*	HOR	2573	85.7667	adult+	male	fruit	vegetative	no	vegetation	vegetation	food finder			none
Yitzchak Ben Mocha	yes	2014-06-09	TPHP*	HOR	2573	85.7667	adult+	male	small insect	live	no	vegetation	vegetation	food finder			none
Yitzchak Ben Mocha	yes	2014-06-09	TPHP*	HOR	2573	85.7667	adult+	male	small insect	live	yes	vegetation	hard substrate	fledgling feeding			pounding
Yitzchak Ben Mocha	yes	2014-06-09	TAGC	HOR	413	13.7667	juvenile	male	small insect	live	yes	rough substrate	rough substrate	food finder			none
Yitzchak Ben Mocha	yes	2014-06-09	TAGC	HOR	413	13.7667	juvenile	male	cocoon + pupa	live	no	rough substrate	rough substrate	food finder			rubbing
Yitzchak Ben Mocha	yes	2014-06-09	TVVV	HOR	1098	36.6	adult	male	butterfly	live	yes	rough substrate	rough substrate	food finder			rubbing
Yitzchak Ben Mocha	yes	2014-06-09	TPHP*	HOR	2573	85.7667	adult+	male	small larva	live	no	rough substrate	hard substrate	fledgling feeding			none
Yitzchak Ben Mocha	yes	2014-06-09	TPHP*	HOR	2573	85.7667	adult+	male	smooth pupa	live	no	rough substrate	rough substrate	food finder			none
Yitzchak Ben Mocha	yes	2014-06-09	HTGC	HOR	413	13.7667	juvenile	male	smooth caterpillar	live	yes	vegetation	vegetation	food finder			pulling out	outer part
Yitzchak Ben Mocha	no	2014-05-28	TSPC*	BOR	1156	38.5333	adult+	male	hairy caterpillar	live	yes	hard substrate	rough substrate				rubbing
Yitzchak Ben Mocha	yes	2014-06-10	TPHP*	HOR	2574	85.8	adult+	male	small insect	live	no	rough substrate	rough substrate	food finder			none
Yitzchak Ben Mocha	yes	2014-06-10	HTGC	HOR	414	13.8	juvenile	male	small insect	live	no	rough substrate	rough substrate	food finder			none
Yitzchak Ben Mocha	yes	2014-06-10	TPHP*	HOR	2574	85.8	adult+	male	smooth pupa	live	no	rough substrate	rough substrate	adult allofeeding			none
Yitzchak Ben Mocha	yes	2014-06-10	HTGC	HOR	414	13.8	juvenile	male	smooth caterpillar	live	yes	vegetation	hard substrate	food finder			pounding
Yitzchak Ben Mocha	yes	2014-06-10	HTGC	HOR	414	13.8	juvenile	male	small insect	live	yes	rough substrate	rough substrate	food finder			none
Yitzchak Ben Mocha	yes	2014-06-10	TPHP*	HOR	2574	85.8	adult+	male	smooth pupa	live	no	rough substrate	rough substrate	fledgling feeding			none
Yitzchak Ben Mocha	yes	2014-06-10	HTGC	HOR	414	13.8	juvenile	male	small larva	live	no	rough substrate	rough substrate	fledgling feeding			none
Yitzchak Ben Mocha	yes	2014-06-10	TVVV	HOR	1099	36.6333	adult	male	fruit	vegetative	yes	vegetation	hard substrate	food finder			none
Yitzchak Ben Mocha	yes	2014-06-10	TVVV	HOR	1099	36.6333	adult	male	smooth pupa	live	no	rough substrate	rough substrate	food finder			none
Yitzchak Ben Mocha	yes	2014-06-10	TLSL	HOR	414	13.8	juvenile	male	smooth pupa	live	no	rough substrate	rough substrate	fledgling feeding			none
Yitzchak Ben Mocha	yes	2014-06-10	HTGC	HOR	414	13.8	juvenile	male	small insect	live	no	hard substrate	hard substrate	fledgling feeding			none
Yitzchak Ben Mocha	yes	2014-06-10	HTGC	HOR	414	13.8	juvenile	male	smooth pupa	live	no	rough substrate	rough substrate	fledgling feeding			none
Yitzchak Ben Mocha	yes	2014-06-11	TLSL	HOR	415	13.8333	juvenile	male	small insect	live	no	rough substrate	rough substrate	food finder			none
Yitzchak Ben Mocha	yes	2014-06-11	TVVV	HOR	1100	36.6667	adult	male	small insect	live	yes	rough substrate	hard substrate	food finder			pulling out	outer part
Yitzchak Ben Mocha	yes	2014-06-11	TLSL	HOR	415	13.8333	juvenile	male	small insect	live	no	rough substrate	hard substrate	fledgling feeding			pounding
Yitzchak Ben Mocha	yes	2014-06-11	TLSL	HOR	415	13.8333	juvenile	male	small insect	live	no	rough substrate	rough substrate	fledgling feeding			none
Yitzchak Ben Mocha	yes	2014-06-11	TVVV	HOR	1100	36.6667	adult	male	smooth pupa	live	no	rough substrate	rough substrate	food finder			none
Yitzchak Ben Mocha	yes	2014-06-11	TVVV	HOR	1100	36.6667	adult	male	smooth pupa	live	no	rough substrate	rough substrate	food finder			none
Yitzchak Ben Mocha	yes	2014-06-11	TVVV	HOR	1100	36.6667	adult	male	smooth pupa	live	no	rough substrate	rough substrate	food finder			none
Yitzchak Ben Mocha	yes	2014-06-03	THCL	POL	351	11.7	juvenile	female	hairy caterpillar	live	no	rough substrate	rough substrate	food finder			rubbing
Yitzchak Ben Mocha	yes	2014-06-11	TVVV	HOR	1100	36.6667	adult	male	small larva	live	no	vegetation	vegetation	food finder			none
Yitzchak Ben Mocha	yes	2014-06-13	ZVPT*	ARU	1782	59.4	adult+	male	termite	live	no	hard substrate	hard substrate	food finder			none
Yitzchak Ben Mocha	yes	2014-06-13	ZVPT*	ARU	1782	59.4	adult+	male	termite	live	no	hard substrate	hard substrate	food finder			none
Yitzchak Ben Mocha	yes	2014-06-13	ZVPT*	ARU	1782	59.4	adult+	male	termite	live	no	hard substrate	hard substrate	food finder			none
Yitzchak Ben Mocha	yes	2014-06-13	ZVPT*	ARU	1782	59.4	adult+	male	small insect	live	yes	vegetation	hard substrate	food finder			pounding
Yitzchak Ben Mocha	no	2014-04-15	CLHT	POL	1769	58.9667	adult	male	digging (food too small to see)	live	no	rough substrate	rough substrate	food finder			none	all
Yitzchak Ben Mocha	no	2014-04-15	GTLV	POL	1049	34.9667	adult	female	fruit	vegetative	no	vegetation	vegetation	food finder			none	all
Yitzchak Ben Mocha	no	2014-04-15	TVAP	POL	302	10.0667	juvenile	male	small insect	live	yes	rough substrate	none	fledgling feeding			none	all
Yitzchak Ben Mocha	no	2014-03-25	GZTC	NISAN	309	10.3	juvenile	male	small insect	live	yes	rough substrate	none	fledgling feeding			none	all
Yitzchak Ben Mocha	no	2014-03-04	CPLT	HIL	1397	46.5667	adult	male			no	hard substrate	none	food finder			none	all
Yitzchak Ben Mocha	no	2014-06-03	CLHT	POL	1818	60.6	adult	male			no	rough substrate	rough substrate	food finder			none	all
Francesca Frisoni + Yitzchak Ben Mocha	no	2010-04-07	VCTV	POL	313	10.4333	juvenile	female			yes	rough substrate	rough substrate	fledgling feeding			none
Yitzchak Ben Mocha	no	2014-05-31	HSTH	NISAN	3744	124.8	adult	male	cocoon + pupa	live	used for mating invitation		hard substrate	food finder	18	exact	rubbing	all
Yitzchak Ben Mocha	no	2014-04-14	TPHP*	HOR	2517	83.9	adult+	male	Hyles livornica	live			hard substrate	food finder	10	exact	pounding	outer part
Yitzchak Ben Mocha	no	2014-03-09	TPHP*	HOR	2481	82.7	adult+	male	caterpillar	live	used for mating invitation		hard substrate	food finder	12	minimum	rubbing	all
Yitzchak Ben Mocha	no	2014-06-07	SSZT*	HIL	1364	45.4667	adult+	female	digging (food too small to see)		no	rough substrate	none	food finder			none	all
Yitzchak Ben Mocha	no	2014-06-07	SSZT*	HIL	1364	45.4667	adult+	female	digging (food too small to see)		no	rough substrate	none	food finder			none	all
Yitzchak Ben Mocha	no	2014-06-07	CPLT	HIL	1492	49.7333	adult	male	digging (food too small to see)		no	rough substrate	none	food finder			none	all
Yitzchak Ben Mocha	yes	2014-06-09	TAGC	HOR	413	13.7667	juvenile	male	hairy caterpillar	live	yes	vegetation	rough substrate	food finder			pounding
Yitzchak Ben Mocha	no	2014-05-31	HSTH	NISAN	3744	124.8	adult	male	Casama innotata	live			rough substrate	food finder + female	52	minimum	rubbing	all
Yitzchak Ben Mocha	no	2014-05-28	TSPC*	BOR	1156	38.5333	adult+	male	Casama innotata	live			rough substrate	food finder	7	minimum	rubbing	all
Yitzchak Ben Mocha	no	2014-05-28	CCGT*	BOR	878	29.2667	adult+	female	caterpillar	live	yes	vegetation	rough substrate	food finder	11	exact	rubbing + pounding
Yitzchak Ben Mocha	no	2014-05-28	TSPC*	BOR	1156	38.5333	adult+	male	Casama innotata	live				mating female			rubbing	all
Yitzchak Ben Mocha	no	2014-05-28	CCGT*	BOR	878	29.2667	adult+	female	Casama innotata	live			rough substrate	mating female			rubbing	all
Yitzchak Ben Mocha	no	2014-05-28	CCGT*	BOR	878	29.2667	adult+	female	Casama innotata	live		rough substrate	rough substrate	food finder	45	exact	rubbing
Yitzchak Ben Mocha	no	2014-04-15	TVAP	POL	302	10.0667	juvenile	male	digging (food too small to see)		no	rough substrate	none	food finder			none	all
Yitzchak Ben Mocha	no	2014-04-15	TVAP	POL	302	10.0667	juvenile	male	digging (food too small to see)		no	rough substrate	none	food finder			none	all
Yitzchak Ben Mocha	no	2014-04-15	TVAP	POL	302	10.0667	juvenile	male	digging (food too small to see)		no	rough substrate	none	food finder			none	all
Yitzchak Ben Mocha	no	2014-04-15	TVAP	POL	302	10.0667	juvenile	male	digging (food too small to see)		no	rough substrate	none	food finder			none	all
Yitzchak Ben Mocha	no	2014-04-15	TVAP	POL	302	10.0667	juvenile	male	digging (food too small to see)		no	rough substrate	none	food finder			none	all
Yitzchak Ben Mocha	no	2014-04-15	TVAP	POL	302	10.0667	juvenile	male	digging (food too small to see)		no	rough substrate	none	fledgling feeding			none	all
Yitzchak Ben Mocha	no	2014-04-15	TVAP	POL	302	10.0667	juvenile	male	digging (food too small to see)		no	rough substrate	none	food finder			none	all
Yitzchak Ben Mocha	no	2014-04-15	TVAP	POL	302	10.0667	juvenile	male	digging (food too small to see)		no	rough substrate	none	food finder			none	all
Yitzchak Ben Mocha	no	2014-04-15	TVAP	POL	302	10.0667	juvenile	male	digging (food too small to see)		no	rough substrate	none	food finder			none	all
Yitzchak Ben Mocha	no	2014-04-15	TVAP	POL	302	10.0667	juvenile	male	digging (food too small to see)		no	rough substrate	none	fledgling feeding			none	all
Francesca Frisoni + Yitzchak Ben Mocha	no	2014-04-21	GTLV	POL	1055	35.1667	adult	female	pigeon	live	no	rough substrate	rough substrate	food finder	77	minimum	pulling out	head
Francesca Frisoni + Yitzchak Ben Mocha	no	2014-02-17	TSAP	NISAN	1469	48.9667	adult	male	digging (food too small to see)		no	rough substrate	rough substrate	food finder			none
Francesca Frisoni + Yitzchak Ben Mocha	no	2014-02-17	GZTC	NISAN	273	9.1	juvenile	male	digging (food too small to see)		no	rough substrate	rough substrate	food finder			none
Yitzchak Ben Mocha	yes	2014-06-02	ZGTG	POL	466	15.5333	adult	male	butterfly	live	no	rough substrate	rough substrate	food finder			none
Francesca Frisoni + Yitzchak Ben Mocha	no	2014-02-17	TSAP	NISAN	1469	48.9667	adult	male	digging (food too small to see)		no	rough substrate	rough substrate	food finder			none
Francesca Frisoni + Yitzchak Ben Mocha	no	2014-02-17	TSAP	NISAN	1469	48.9667	adult	male	digging (food too small to see)		no	rough substrate	rough substrate	food finder			none
Francesca Frisoni + Yitzchak Ben Mocha	no	2014-02-17	TSAP	NISAN	1469	48.9667	adult	male	digging (food too small to see)		no	rough substrate	rough substrate	food finder			none
Francesca Frisoni + Yitzchak Ben Mocha	no	2014-02-17	TSAP	NISAN	1469	48.9667	adult	male	digging (food too small to see)		no	rough substrate	rough substrate	food finder			none
Francesca Frisoni + Yitzchak Ben Mocha	no	2014-02-17	TSAP	NISAN	1469	48.9667	adult	male	digging (food too small to see)		no	rough substrate	rough substrate	food finder			none
Francesca Frisoni + Yitzchak Ben Mocha	no	2014-02-17	TSAP	NISAN	1469	48.9667	adult	male	digging (food too small to see)		no	rough substrate	rough substrate	food finder			none
Francesca Frisoni + Yitzchak Ben Mocha	no	2014-02-17	TSAP	NISAN	1469	48.9667	adult	male	digging (food too small to see)		no	rough substrate	rough substrate	food finder			none
Francesca Frisoni + Yitzchak Ben Mocha	no	2014-02-17	TSAP	NISAN	1469	48.9667	adult	male	digging (food too small to see)		no	rough substrate	rough substrate	food finder			none
Francesca Frisoni + Yitzchak Ben Mocha	no	2014-02-17	TSAP	NISAN	1469	48.9667	adult	male	digging (food too small to see)		no	rough substrate	rough substrate	food finder			none
Francesca Frisoni + Yitzchak Ben Mocha	no	2014-02-17	TSAP	NISAN	1469	48.9667	adult	male	digging (food too small to see)		no	rough substrate	rough substrate	food finder			none
Francesca Frisoni + Yitzchak Ben Mocha	no	2014-02-17	GZTC	NISAN	273	9.1	juvenile	male	digging (food too small to see)		no	rough substrate	rough substrate	food finder			none
Yitzchak Ben Mocha	yes	2023-12-16	SLTL	MOB	1361	45.3667	adult	male			no	rough substrate	none	food finder			pulling out	all
Yitzchak Ben Mocha	yes	2023-12-16	SLTL	MOB	1361	45.3667	adult	male			no	vegetation	none	food finder			none	all
Yitzchak Ben Mocha	yes	2023-12-17	SLTL	MOB	1362	45.4	adult	male			no	hard substrate	none	food finder			none	all
Yitzchak Ben Mocha	yes	2023-12-17	TAHS	MOB	1330	44.3333	adult	female	smooth pupa	live	yes	hard substrate	hard substrate	food finder			none	all
Yitzchak Ben Mocha	yes	2023-12-17	SLTL	MOB	1362	45.4	adult	male	digging (food too small to see)		no	rough substrate	none	food finder			none	all
Yitzchak Ben Mocha	yes	2023-12-17	SLTL	MOB	1362	45.4	adult	male	digging (food too small to see)		no	rough substrate	none	food finder			none	all
Yitzchak Ben Mocha	yes	2023-12-17	SLTL	MOB	1362	45.4	adult	male	smooth pupa	live	no	hard substrate	hard substrate	food finder			none	all
Yitzchak Ben Mocha	no	2023-12-17	XXXX	MOB	179	5.96667	juvenile		smooth pupa	live	no	rough substrate	none	food finder			none	all
Yitzchak Ben Mocha	yes	2023-12-17	TAHS	MOB	1330	44.3333	adult	female	digging (food too small to see)		no	rough substrate	none	food finder			none	all

## Sheet: Systematic observations
Bird ID	Group ID	Systematic observation length in seconds
APTZ	POL	1200
ZGTG	POL	1200
TVAP	POL	1200
CLHT	POL	1200
GLTP	POL	1200
THCL	POL	1200
GTLV	POL	1200
TPHP	HOR	1200
TVVV	HOR	600
HTGC	HOR	950
TAGC	HOR	1200
TLSL	HOR	1200
ZVPT	ARU	780
TLSZ	ARU	60
TAHS	MOP	713
SLTL	MOP	410
